# Supplementary material for: Unexpected Genetic Diversity of Nostocales (Cyanobacteria) Isolated from the Phyllosphere of the Laurel Forests in the Canary Islands (Spain)
Source: Microorganisms. 2024 Dec 18;12(12):2625. doi: 10.3390/microorganisms12122625 (PMC11676812; doi:10.3390/microorganisms12122625)
Supplement: Supplementary file 1 [file microorganisms-12-02625-s001.zip]

Archive with 1 entries (1 files):
- microorganisms-3324672-supplementary.pdf
